# Supplementary material for: Microbiological Evaluation and Sperm DNA Fragmentation in Semen Samples of Patients Undergoing Fertility Investigation
Source: Genes (Basel). 2021 Apr 27;12(5):654. doi: 10.3390/genes12050654 (PMC8145398; doi:10.3390/genes12050654)
Supplement: Supplementary file 1 [file genes-12-00654-s001.zip]

Archive with 1 entries (1 files):
- genes-1168869-supplementary.pdf
